# Supplementary material for: Two new species of Pseudopimelodus Bleeker, 1858 (Siluriformes: Pseudopimelodidae) from the Magdalena Basin, Colombia
Source: PeerJ. 2020 Sep 3;8:e9723. doi: 10.7717/peerj.9723 (PMC7474879; doi:10.7717/peerj.9723)
Supplement: Supplemental Information 1 — Raw data of Pseudopimelodidae sequences: 54. GenBank Pseudopimelodidae sequences: 4. Pimelodid sequences: 2. Detailed information of the sequences is provided in Table 1 of main text. [file peerj-08-9723-s001.fas]

>Pseudopimelodus magnus H12 
GCTTTCGTAATAATTTTCTTTATAGTAATACCCATTATGATTGGGGGCTTTGGTAACTGG
CTTATCCCACTAATAATCGGCGCACCAGACATGGCATTCCCACGAATAAACAATATAAGT
TTCTGATTACTTCCGCCCTCCTTTCTACTTCTACTTGCCTCATCTGGAGTAGAAGCGGGA
GTTGGAACAGGATGAACTGTTTACCCACCCCTCGCCGGAAACCTAGCACATGCTGGAGCT
TCTGTAGATTTAGCTATTTTTTCTCTCCACCTCGCCGGAGTATCCGCTATTCTGGGGGCC
ATTAACTTTATTACAACTATAATTAATATAAAACCTCCAGCTATCTCGCAATATCAA
>Pseudopimelodus magnus H24
GCTTTCGTAATAATTTTCTTTATAGTAATACCCATTATGATTGGGGGCTTTGGTAACTGG
CTTATCCCACTAATAATCGGCGCACCAGATATGGCATTCCCACGAATAAACAATATAAGT
TTCTGATTACTTCCGCCCTCCTTTCTACTTCTACTTGCCTCATCTGGAGTAGAAGCGGGA
GTAGGAACAGGATGAACTGTTTACCCACCCCTCGCCGGAAACCTAGCACATGCTGGAGCT
TCTGTAGATTTAGCTATTTTTTCTCTCCACCTCGCCGGAGTATCCTCTATTCTGGGGGCC
AGTAACTTTATTACAACTATAATTAATATAAAACCTCCAGCTATCTCGCAATATCAA
>Pseudopimelodus magnus H17
GCTTTCGTAATAATTTTCTTTATAGTAATACCCATTATGATTGGGGGCTTTGGTAACTGG
CTTATCCCACTAATAATCGGCGCACCAGATATGGCATTCCCACGAATAAACAATATAAGT
TTCTGATTACTTCCGCCCTCCTTTCTACTTCTACTTGCCTCATCTGGAGTAGAAGCGGGA
GTAGGAACAGGATGAACTGTTTACCCACCCCTCGCCGGAAACCTAGCACATGCTGGAGCT
TCTGTAGATTTAGCTATTTTTTCTCTCCACCTCGCCGGAGTATCCTCTATTCTGGGGGCC
ATTAACTTTATTACAACTATTATTAATATAAAACCTCCAGCTATCTCGCAATATCAA
>Pseudopimelodus magnus H13
GCTTTCGTAATAATTTTCTTTATAGTAATACCCATTATGATTGGGGGCTTTGGTAACTGG
CTTATCCCACTAATAATCGGCGCACCAGATATGGCATTCCCACGAATAAACAATATAAGT
TTCTGATTACTTCCGCCCTCCTTTCTACTTCTACTTGCCTCATCTGGAGTAGAAGCGGGA
GTAGGAACAGGATGAACTGTTTACCCACCCCTCGCCGGAAACCTAGCACATGCAGGAGCT
TCTGTAGATTTAGCTATTTTTTCTCTCCACCTCGCCGGAGTATCCTCTATTCTGGGGGCC
ATTAACTTTATTACAACTATTATTAATATAAAACCTCCAGCTATCTCCAAATATCAA
>Pseudopimelodus magnus  H14
GCTTTCGTAATAATTTTCTTTATAGTAATACCCATTATGATTGGGGGCTTTGGTAACTGG
CTTATCCCACTAATAATCGGCGCACCAGATATGGCATTCCCACGAATAAACAATATGAGT
TTCTGATTACTTCCGCCCTCCTTTCTACTTCTACTTGCCTCATCTGGAGTAGAAGCGGGG
GTAGGAACAGGATGAACTGTTTACCCCCCCCTCGCCGGAAACCTAGCACATGCTGGAGCT
TCTGTAGATTTAGCTATTTTTTCTCTCCACCTCGCCGGAGTATCCTCTATTCTGGGGGCC
ATTAACTTTATTACAACTATTATTAATATAAAACCTCCAGCTATCTCGCAATATCAA
>Pseudopimelodus magnus H16
GCTTTCGTAATAATTTTCTTTATAGTAATACCCATTATGATTGGGGGCTTTGGTAACTGG
CTTATCCCACTAATAATCGGCGCACCAGATATGGCATTCCCACGAATAAACAATATAAGT
TTCTGATTACTTCCGCCCTCCTTTCTACTTCTACTTGCCTCATCTGGAGTAGAAGCGGGA
GTAGGAACAGGATGAACTGTTTACCCACCCCTCGCCGGAAACCTAGCACATGCTGGAGCT
TCTGTAGATTTAGCTATTTTTTCTCTCCACCTCGCCGGAGTATCCTCTATTCTGGGGGCC
ATTAACTTTATTACAACTATTATTAATATAAAACCTCCAGCTATCTCGCAATATTAA
>Pseudopimelodus magnus H17
GCTTTCGTAATAATTTTCTTTATAGTAATACCCATTATGATTGGGGGCTTTGGTAACTGG
CTTATCCCACTAATAATCGGCGCACCAGATATGGCATTCCCACGAATAAACAATATAAGT
TTCTGATTACTTCCGCCCTCCTTTCTACTTCTACTTGCCTCATCTGGAGTAGAAGCGGGA
GTAGGAACAGGATGAACTGTTTACCCACCCCTCGCCGGAAACCTAGCACATGCTGGAGCT
TCTGTAGATTTAGCTATTTTTTCTCTCCACCTCGCCGGAGTATCCTCTATTCTGGGGGCC
ATTAACTTTATTACAACTATTATTAATATAAAACCTCCAGCTATCTCGCAATATCAA
>Pseudopimelodus magnus H17
GCTTTCGTAATAATTTTCTTTATAGTAATACCCATTATGATTGGGGGCTTTGGTAACTGG
CTTATCCCACTAATAATCGGCGCACCAGATATGGCATTCCCACGAATAAACAATATAAGT
TTCTGATTACTTCCGCCCTCCTTTCTACTTCTACTTGCCTCATCTGGAGTAGAAGCGGGA
GTAGGAACAGGATGAACTGTTTACCCACCCCTCGCCGGAAACCTAGCACATGCTGGAGCT
TCTGTAGATTTAGCTATTTTTTCTCTCCACCTCGCCGGAGTATCCTCTATTCTGGGGGCC
ATTAACTTTATTACAACTATTATTAATATAAAACCTCCAGCTATCTCGCAATATCAA
>Pseudopimelodus magnus H17
GCTTTCGTAATAATTTTCTTTATAGTAATACCCATTATGATTGGGGGCTTTGGTAACTGG
CTTATCCCACTAATAATCGGCGCACCAGATATGGCATTCCCACGAATAAACAATATAAGT
TTCTGATTACTTCCGCCCTCCTTTCTACTTCTACTTGCCTCATCTGGAGTAGAAGCGGGA
GTAGGAACAGGATGAACTGTTTACCCACCCCTCGCCGGAAACCTAGCACATGCTGGAGCT
TCTGTAGATTTAGCTATTTTTTCTCTCCACCTCGCCGGAGTATCCTCTATTCTGGGGGCC
ATTAACTTTATTACAACTATTATTAATATAAAACCTCCAGCTATCTCGCAATATCAA
>Pseudopimelodus magnus H19
GCTTTCGTAATAATTTTCTTTATAGTAATACCCATTATGATTGGGGGCTTTGGTAACTGG
CTTATCCCACTAATAATCGGCGCACCAGATATGGCATTCCCACGAATAAACAATATAAGT
TTCTGATTACTTCCGCCCTCCTTTCTACTTCTACTTGCCTCATCTGGAGTAGAAGCGGGA
GTAGGAACAGGATGAACTGTTTACCCACCCCTCGCCGGAAACCTAGCACATGTTGGAGCT
TCTGTAGATTTAGCTATTTTTTCTCTCCACCTCGCCGGAGTATCCTCTATTCTGGGGGCC
ATTAACTTTATTACAACTATTATTAATATAAAACCTCCAGCTATCTCGCAATATCAA
>Pseudopimelodus magnus H23
GCTTTCGTAATAATTTTCTTTATAGTAATACCCATTATGATTGGAGGCTTTGGTAACTGG
CTTATCCCACTAATAATCGGCGCACCAGATATGGCATTCCCACGAATAAACAATATAAGT
TTCTGATTACTTCCGCCCTCCTTTCTACTTCTACTTGCCTCATCTGGAGTAGAAGCGGGA
GTAGGAACAGGATGAACTGTTTACCCACCCCTCGCCGGAAACCTAGCACATGCTGAAGCT
TCTGTAGATTTAGCTATATTTTCTCTCCACCTCGCCGGAGTATCCTCTATTCTGGGGGCC
ATTAACTTTATTACAACTATTATTAATATAAAACCTCCAGCTATCTCGCAATATCAA
>Pseudopimelodus magnus H20
GCTTTCGTAATAATTTTCTTTATAGTAATACCCATTATGATTGGGGGCTTTGGTAACTGG
CTTATCCCACTAATAATCGGCGCACCAGATATGGCATTCCCACGAATAAACAATATAAGT
TTCTGATTACTTCCACCCTCCTTTCTACTTCTACTTGCCTCATCTGGAGTAGAAGCGGGA
GTAGGAACAGGATGAACTGTTTACCCACCCCTCGCCGGAAACCTAGCACATGCTGGAGCT
TCTGTAGATTTAGCTATTTTTTCTCTCCACCTCGCCGGAGTATCCTCTATTCTGGGGGCC
ATTAACTTTATTACAACTATTATTAATATAAAACCTCCAGCTATCTCGCAATATCAA
>Pseudopimelodus magnus H18
GCTTTCGTAATAATTTTCTTTATAGTAATACCCATTATGATTGGGGGCTTTGGTAACTGG
CTTATCCCACTAATAATCGGCGCACCAGATATGGCATTCCCACGAATAAACAATATAAGT
TTCTGATTACTTCCGCCCTCCTTTCTACTTCTACTTGCCTCATCTGGAGTAGAAGCGGGA
GTAGGAACAGGATGAACTGTTTACCCACCCCTCGCCGGAAACCTAGCACATGCTGGAGCT
TCTGTAGATTTAGCTATTTTCTCTCTCCACCTCGCCGGAGTATCCTCTATTCTGGGGGCC
ATTAACTTTATTACAACTATTATTAATATAAAACCTCCAGCTATCTCGCAATATCAA
>Pseudopimelodus magnus H18
GCTTTCGTAATAATTTTCTTTATAGTAATACCCATTATGATTGGGGGCTTTGGTAACTGG
CTTATCCCACTAATAATCGGCGCACCAGATATGGCATTCCCACGAATAAACAATATAAGT
TTCTGATTACTTCCGCCCTCCTTTCTACTTCTACTTGCCTCATCTGGAGTAGAAGCGGGA
GTAGGAACAGGATGAACTGTTTACCCACCCCTCGCCGGAAACCTAGCACATGCTGGAGCT
TCTGTAGATTTAGCTATTTTCTCTCTCCACCTCGCCGGAGTATCCTCTATTCTGGGGGCC
ATTAACTTTATTACAACTATTATTAATATAAAACCTCCAGCTATCTCGCAATATCAA
>Pseudopimelodus magnus H18
GCTTTCGTAATAATTTTCTTTATAGTAATACCCATTATGATTGGGGGCTTTGGTAACTGG
CTTATCCCACTAATAATCGGCGCACCAGATATGGCATTCCCACGAATAAACAATATAAGT
TTCTGATTACTTCCGCCCTCCTTTCTACTTCTACTTGCCTCATCTGGAGTAGAAGCGGGA
GTAGGAACAGGATGAACTGTTTACCCACCCCTCGCCGGAAACCTAGCACATGCTGGAGCT
TCTGTAGATTTAGCTATTTTCTCTCTCCACCTCGCCGGAGTATCCTCTATTCTGGGGGCC
ATTAACTTTATTACAACTATTATTAATATAAAACCTCCAGCTATCTCGCAATATCAA
>Pseudopimelodus magnus H18
GCTTTCGTAATAATTTTCTTTATAGTAATACCCATTATGATTGGGGGCTTTGGTAACTGG
CTTATCCCACTAATAATCGGCGCACCAGATATGGCATTCCCACGAATAAACAATATAAGT
TTCTGATTACTTCCGCCCTCCTTTCTACTTCTACTTGCCTCATCTGGAGTAGAAGCGGGA
GTAGGAACAGGATGAACTGTTTACCCACCCCTCGCCGGAAACCTAGCACATGCTGGAGCT
TCTGTAGATTTAGCTATTTTCTCTCTCCACCTCGCCGGAGTATCCTCTATTCTGGGGGCC
ATTAACTTTATTACAACTATTATTAATATAAAACCTCCAGCTATCTCGCAATATCAA
>Pseudopimelodus magnus H18
GCTTTCGTAATAATTTTCTTTATAGTAATACCCATTATGATTGGGGGCTTTGGTAACTGG
CTTATCCCACTAATAATCGGCGCACCAGATATGGCATTCCCACGAATAAACAATATAAGT
TTCTGATTACTTCCGCCCTCCTTTCTACTTCTACTTGCCTCATCTGGAGTAGAAGCGGGA
GTAGGAACAGGATGAACTGTTTACCCACCCCTCGCCGGAAACCTAGCACATGCTGGAGCT
TCTGTAGATTTAGCTATTTTCTCTCTCCACCTCGCCGGAGTATCCTCTATTCTGGGGGCC
ATTAACTTTATTACAACTATTATTAATATAAAACCTCCAGCTATCTCGCAATATCAA
>Pseudopimelodus schultzi H25
GCTTTCGTAATAATTTTCTTTATAGGAATACCCATCATGATTGGGGGCTTTGGTAACTGA
CTTATCCCACTAATAATTGGGGCACCAGATATGGCATTCCCACGAATAAACAATATAAGT
TTCTGATTACTTCCACCCTCCTTTCTACTTCTACTTGCCTCATCTGGAGTAGAAGCGGGG
GTAGGAACAGGGTGAACTGTTTACCCACCCCTCGCCGGAAACCTAGCACATGCGGGAGCT
TCTGTAGAGTTAGCTATTTTCTCTCTCCACCTCGCCGGAGTATCCTCCATCCCAGGGGCC
ATTAACTTTATAACAACTATGATTAATATAAAACCTCCAGCCATCTCGCAATATCAA
>sPseudopimelodus schultzi H26
GCTTTCGTAATAATTTTCTTTATAGTAATACCCATCATGATTGGGGGCTTTGGTAACTGA
CTTATCCCACTAATAATTGGTGCACCAGATATGGCATTCCCACGAATAAACAATATAAGT
TTCTGATTACTTCCACCCTCCTTTCTACTTCTACTTGCCTCATCTGGAGCAGAAGCGGGG
GTAGGAACAGGGTGAACTGTTTACCCACCCCTCGCCGGAAACCTAGCACATGCGGGAGCT
TCTGTAGATTTAGCTATTTTCTCTCTCCACCTCGCCGGAGTATCCTCCATCCTAGGGGCC
ATTAACTTTATTACAACTATAATTAATATAAAACCTCCAGCCATCTCGCAATATCAA
>Pseudopimelodus bufonius H28
GCTTTCGTAATAATTTTCTTTATAGTAATACCCATTATGATCGGGGGCTTTGGGAACTGA
CTTATCCCACTAATAATTGGTGCACCAGATATAGCATTCCCGCGAATAAACAATATGAGC
TTCTGATTACTTCCACCCTCCTTTCTACTTCTACTTGCCTCATCTGGAGTAGAAGCTGGG
GTAGGGACAGGATGAACTGTTTACCCACCCCTCGCCGGAAACCTAGCACATGCAGGGGCT
TCTGTAGATTTAGCTATTTTCTCCCTCCACCTCGCCGGGGTGTCCTCAATTCTGGGGGCC
ATTAACTTTATTACAACTATTATTAATATAAAACCTCCAGCCATCTCGCAATATCAA
>Pseudopimelodus bufonius H28
GCTTTCGTAATAATTTTCTTTATAGTAATACCCATTATGATCGGGGGCTTTGGGAACTGA
CTTATCCCACTAATAATTGGTGCACCAGATATAGCATTCCCGCGAATAAACAATATGAGC
TTCTGATTACTTCCACCCTCCTTTCTACTTCTACTTGCCTCATCTGGAGTAGAAGCTGGG
GTAGGGACAGGATGAACTGTTTACCCACCCCTCGCCGGAAACCTAGCACATGCAGGGGCT
TCTGTAGATTTAGCTATTTTCTCCCTCCACCTCGCCGGGGTGTCCTCAATTCTGGGGGCC
ATTAACTTTATTACAACTATTATTAATATAANACCTCCAGCCATCTCGCAATATCAA
>Pseudopimelodus bufonius H33
GCTTTCGTAATAATTTTCTTTATAGTAATACCCATCATGATCGGGGGCTTTGGGAACTGA
CTTATCCCATTAATAATTGGTGCACCAGATATGGCATTCCCACGAATAAATAATATAAGT
TTCTGATTACTGCCACCCTCCTTTCTACTTCTACTTGCCTCTTCTGGGGTAGAAGCGGGG
GTAGGAACAGGATGAACTGTATACCCGCCCCTCGCCGGAAACCTGGCACATGCAGGAGCT
TCTGTAGATTTAGCTATTTTCTCCCTCCACCTCGCCGGAGTATCCTCCATTCTGGGGGCT
ATTAACTTTATTACAACTATTATCAATATAAAACCTCCAGCCATCTCGCAATATCAA
>Pseudopimelodus atricaudus H8
GCTTTCGTAATAATCTTCTTTATAGTAATACCCATTATGATTGGGGGCTTTGGGAACTGA
CTTATCCCACTAATAATTGGTGCACCAGACATGGCATTCCCACGAATAAACAATATGAGT
TTCTGATTACTCCCGCCCTCCTTTCTACTACTGCTTTCCTCATCTGGGGTAGAAGCTGGG
GTAGGAACAGGATGAACTGTTTATCCCCCCCTCGCCGGAAACCTAGCACATGCAGGAGCT
TCCGTAGATCTAGCTATTTTTTCCCTCCACCTTGCCGGGGTGTCATCCATTCTGGGAGCC
ATTAACTTTATTACAACTATTATTAACATAAAACCCCCAGCCATCTCACAATATCAA
>Pseudopimelodus atricaudus H8
GCTTTCGTAATAATCTTCTTTATAGTAATACCCATTATGATTGGGGGCTTTGGGAACTGA
CTTATCCCACTAATAATTGGTGCACCAGACATGGCATTCCCACGAATAAACAATATGAGT
TTCTGATTACTCCCGCCCTCCTTTCTACTACTGCTTTCCTCATCTGGGGTAGAAGCTGGG
GTAGGAACAGGATGAACTGTTTATCCCCCCCTCGCCGGAAACCTAGCACATGCAGGAGCT
TCCGTAGATCTAGCTATTTTTTCCCTCCACCTTGCCGGGGTGTCATCCATTCTGGGAGCC
ATTAACTTTATTACAACTATTATTAACATAAAACCCCCAGCCATCTCACAATATCAA
>Pseudopimelodus atricaudus H1
GCTTTCGTGATAATCTTCTTTATAGTAATACCCATTATGATTGGGGGCTTTGGGAACTGA
CTTATCCCACTAATAATTGGTGCACCAGACATGGCATTCCCACGAATAAACAATATGAGT
TTCTGATTACTCCCGCCCTCCTTTCTACTACTGCTTTCCTCATCTGGGGTAGAAGCTGGG
GTAGGAACAGGATGAACTGTTTATCCCCCCCTCGCCGGAAACCTAGCACATGCAGGAGCT
TCCGTAGATCTAGCTATTTTTTCCCTCCACCTTGCCGGGGTGTCATCCATTCTGGGAGCC
ATTAACTTTATTACAACTATTATTAACATAAAACCCCCAGCCATCTCACAATATCAA
>Pseudopimelodus atricaudus H11
GCTTTCGTAATAATCTTCTTTATAGTAATACCCATTATGATTGGGGGCTTTGGGAACTGA
CTTATCCCACTAATAATTGGTGCACCAGACATGGCATTCCCACGAATAAACAATATGAGT
TTCTGATTACTCCCGCCCTCCTTTCTACTACTGCTTTCCTCATCTGGGGTAGAAGCTGGG
GTAGGAACAGGATGAACTGTTTATCCCCCCCTCGCCGGAAACCTAGCACATGCAGGAGCT
TCCGTAGATCTAGCTATTTTTTCCCTCCACCTTGCCGGGGTGTCATCCATTCTGGGAGCC
ATTAACTTTATTACAACTATTATTAACATAAAACCCCCAGCCATCTCACAATATCAA
>sj167 Pseudopimelodus nigercauda
GCTTTCGTAATAATCTTCTTTATAGTAATACCCATTATGATTGGGGGCTTTGGGAACTGA
CTTATCCCACTAATAATTGGTGCACCAGACATGGCATTCCCACGAATAAACAATATGAGT
TTCTGATTACTCCCGCCCTCCTTTCTACTACTGCTTTCCTCATCTGGGGTAGAAGCTGGG
GTAGGAACAGGATGAACTGTTTATCCCCCCCTCGCCGGAAACCTAGCACATGCAGGAGCT
TCCGTAGATCTAGCTATTTTTTCCCTCCACCTTGCCGGGGTGTCATCCATTCTGGGAGCC
ATTAACTTTATTACAACTATTATTAACATAAAACCCCCAGCCATCTCACAATATCAA
>Pseudopimelodus atricaudus H8
GCTTTCGTGATAATCTTCTTTATAGTAATACCCATTATGATTGGGGGCTTTGGGAACTGA
CTTATCCCACTAATAATTGGTGCACCAGACATGGCATTCCCACGAATAAACAATATGAGT
TTCTGATTACTCCCGCCCTCCTTTCTACTACTGCTTTCCTCATCTGGGGTAGAAGCTGGG
GTAGGAACAGGATGAACTGTTTATCCCCCCCTCGCCGGAAACCTAGCACATGCAGGAGCT
TCCGTAGATCTAGCTATTTTTTCCCTCCACCTTGCCGGGGTGTCATCCATTCTGGGAGCC
ATTAACTTTATTACAACTATTATTAACATAAAACCCCCAGCCATCTCACAATATCAA
>Pseudopimelodus atricaudus H8
GCTTTCGTAATAATCTTCTTTATAGTAATACCCATTATGATTGGGGGCTTTGGGAACTGA
CTTATCCCACTAATAATTGGTGCACCAGACATGGCATTCCCACGAATAAACAATATGAGT
TTCTGATTACTCCCGCCCTCCTTTCTACTACTGCTTTCCTCATCTGGGGTAGAAGCTGGG
GTAGGAACAGGATGAACTGTTTATCCCCCCCTCGCCGGAAACCTAGCACATGCAGGAGCT
TCCGTAGATCTAGCTATTTTTTCCCTCCACCTTGCCGGGGTGTCATCCATTCTGGGAGCC
ATTAACTTTATTACAACTATTATTAACATAAAACCCCCAGCCATCTCACAATATCAA
>Pseudopimelodus atricaudus H8
GCTTTCGTAATAATCTTCTTTATAGTAATACCCATTATGATTGGGGGCTTTGGGAACTGA
CTTATCCCACTAATAATTGGTGCACCAGACATGGCATTCCCACGAATAAACAATATGAGT
TTCTGATTACTCCCGCCCTCCTTTCTACTACTGCTTTCCTCATCTGGGGTAGAAGCTGGG
GTAGGAACAGGATGAACTGTTTATCCCCCCCTCGCCGGAAACCTAGCACATGCAGGAGCT
TCCGTAGATCTAGCTATTTTTTCCCTCCACCTTGCCGGGGTGTCATCCATTCTGGGAGCC
ATTAACTTTATTACAACTATTATTAACATAAAACCCCCAGCCATCTCACAATATCAA
>Pseudopimelodus atricaudus H8
GCTTTCGTAATAATCTTCTTTATAGTAATACCCATTATGATTGGGGGCTTTGGGAACTGA
CTTATCCCACTAATAATTGGTGCACCAGACATGGCATTCCCACGAATAAACAATATGAGT
TTCTGATTACTCCCGCCCTCCTTTCTACTACTGCTTTCCTCATCTGGGGTAGAAGCTGGG
GTAGGAACAGGATGAACTGTTTATCCCCCCCTCGCCGGAAACCTAGCACATGCAGGAGCT
TCCGTAGATCTAGCTATTTTTTCCCTCCACCTTGCCGGGGTGTCATCCATTCTGGGAGCC
ATTAACTTTATTACAACTATTATTAACATAAAACCCCCAGCCATCTCACAATATCAA
>Pseudopimelodus atricaudus H8
GCTTTCGTAATAATCTTCTTTATAGTAATACCCATTATGATTGGGGGCTTTGGGAACTGA
CTTATCCCACTAATAATTGGTGCACCAGACATGGCATTCCCACGAATAAACAATATGAGT
TTCTGATTACTCCCGCCCTCCTTTCTACTACTGCTTTCCTCATCTGGGGTAGAAGCTGGG
GTAGGAACAGGATGAACTGTTTATCCCCCCCTCGCCGGAAACCTAGCACATGCAGGAGCT
TCCGTAGATCTAGCTATTTTTTCCCTCCACCTTGCCGGGGTGTCATCCATTCTGGGAGCC
ATTAACTTTATTACAACTATTATTAACATAAAACCCCCAGCCATCTCACAATATCAA
>Pseudopimelodus atricaudus H8
GCTTTCGTAATAATCTTCTTTATAGTAATACCCATTATGATTGGGGGCTTTGGGAACTGA
CTTATCCCACTAATAATTGGTGCACCAGACATGGCATTCCCACGAATAAACAATATGAGT
TTCTGATTACTCCCGCCCTCCTTTCTACTACTGCTTTCCTCATCTGGGGTAGAAGCTGGG
GTAGGAACAGGATGAACTGTTTATCCCCCCCTCGCCGGAAACCTAGCACATGCAGGAGCT
TCCGTAGATCTAGCTATTTTTTCCCTCCACCTTGCCGGGGTGTCATCCATTCTGGGAGCC
ATTAACTTTATTACAACTATTATTAACATAAAACCCCCAGCCATCTCACAATATCAA
>Pseudopimelodus atricaudus H8
GCTTTCGTAATAATCTTCTTTATAGTAATACCCATTATGATTGGGGGCTTTGGGAACTGA
CTTATCCCACTAATAATTGGTGCACCAGACATGGCATTCCCACGAATAAACAATATGAGT
TTCTGATTACTCCCGCCCTCCTTTCTACTACTGCTTTCCTCATCTGGGGTAGAAGCTGGG
GTAGGAACAGGATGAACTGTTTATCCCCCCCTCGCCGGAAACCTAGCACATGCAGGAGCT
TCCGTAGATCTAGCTATTTTTTCCCTCCACCTTGCCGGGGTGTCATCCATTCTGGGAGCC
ATTAACTTTATTACAACTATTATTAACATAAAACCCCCAGCCATCTCACAATATCAA
>Pseudopimelodus atricaudus H8
GCTTTCGTAATAATCTTCTTTATAGTAATACCCATTATGATTGGGGGCTTTGGGAACTGA
CTTATCCCACTAATAATTGGTGCACCAGACATGGCATTCCCACGAATAAACAATATGAGT
TTCTGATTACTCCCGCCCTCCTTTCTACTACTGCTTTCCTCATCTGGGGTAGAAGCTGGG
GTAGGAACAGGATGAACTGTTTATCCCCCCCTCGCCGGAAACCTAGCACATGCAGGAGCT
TCCGTAGATCTAGCTATTTTTTCCCTCCACCTTGCCGGGGTGTCATCCATTCTGGGAGCC
ATTAACTTTATTACAACTATTATTAACATAAAACCCCCAGCCATCTCACAATATCAA
>Pseudopimelodus atricaudus H8
GCTTTCGTAATAATCTTCTTTATAGTAATACCCATTATGATTGGGGGCTTTGGGAACTGA
CTTATCCCACTAATAATTGGTGCACCAGACATGGCATTCCCACGAATAAACAATATGAGT
TTCTGATTACTCCCGCCCTCCTTTCTACTACTGCTTTCCTCATCTGGGGTAGAAGCTGGG
GTAGGAACAGGATGAACTGTTTATCCCCCCCTCGCCGGAAACCTAGCACATGCAGGAGCT
TCCGTAGATCTAGCTATTTTTTCCCTCCACCTTGCCGGGGTGTCATCCATTCTGGGAGCC
ATTAACTTTATTACAACTATTATTAACATAAAACCCCCAGCCATCTCACAATATCAA
>Pseudopimelodus atricaudus H8
GCTTTCGTAATAATCTTCTTTATAGTAATACCCATTATGATTGGGGGCTTTGGGAACTGA
CTTATCCCACTAATAATTGGTGCACCAGACATGGCATTCCCACGAATAAACAATATGAGT
TTCTGATTACTCCCGCCCTCCTTTCTACTACTGCTTTCCTCATCTGGGGTAGAAGCTGGG
GTAGGAACAGGATGAACTGTTTATCCCCCCCTCGCCGGAAACCTAGCACATGCAGGAGCT
TCCGTAGATCTAGCTATTTTTTCCCTCCACCTTGCCGGGGTGTCATCCATTCTGGGAGCC
ATTAACTTTATTACAACTATTATTAACATAAAACCCCCAGCCATCTCACAATATCAA
>Pseudopimelodus atricaudus H8
GCTTTCGTAATAATCTTCTTTATAGTAATACCCATTATGATTGGGGGCTTTGGGAACTGA
CTTATCCCACTAATAATTGGTGCACCAGACATGGCATTCCCACGAATAAACAATATGAGT
TTCTGATTACTCCCGCCCTCCTTTCTACTACTGCTTTCCTCATCTGGGGTAGAAGCTGGG
GTAGGAACAGGATGAACTGTTTATCCCCCCCTCGCCGGAAACCTAGCACATGCAGGAGCT
TCCGTAGATCTAGCTATTTTTTCCCTCCACCTTGCCGGGGTGTCATCCATTCTGGGAGCC
ATTAACTTTATTACAACTATTATTAACATAAAACCCCCAGCCATCTCACAATATCAA
>Pseudopimelodus atricaudus H8
GCTTTCGTAATAATCTTCTTTATAGTAATACCCATTATGATTGGGGGCTTTGGGAACTGA
CTTATCCCACTAATAATTGGTGCACCAGACATGGCATTCCCACGAATAAACAATATGAGT
TTCTGATTACTCCCGCCCTCCTTTCTACTACTGCTTTCCTCATCTGGGGTAGAAGCTGGG
GTAGGAACAGGATGAACTGTTTATCCCCCCCTCGCCGGAAACCTAGCACATGCAGGAGCT
TCCGTAGATCTAGCTATTTTTTCCCTCCACCTTGCCGGGGTGTCATCCATTCTGGGAGCC
ATTAACTTTATTACAACTATTATTAACATAAAACCCCCAGCCATCTCACAATATCAA
>Pseudopimelodus atricaudus H8
GCTTTCGTAATAATCTTCTTTATAGTAATACCCATTATGATTGGGGGCTTTGGGAACTGA
CTTATCCCACTAATAATTGGTGCACCAGACATGGCATTCCCACGAATAAACAATATGAGT
TTCTGATTACTCCCGCCCTCCTTTCTACTACTGCTTTCCTCATCTGGGGTAGAAGCTGGG
GTAGGAACAGGATGAACTGTTTATCCCCCCCTCGCCGGAAACCTAGCACATGCAGGAGCT
TCCGTAGATCTAGCTATTTTTTCCCTCCACCTTGCCGGGGTGTCATCCATTCTGGGAGCC
ATTAACTTTATTACAACTATTATTAACATAAAACCCCCAGCCATCTCACAATATCAA
>Pseudopimelodus atricaudus H8
GCTTTCGTAATAATCTTCTTTATAGTAATACCCATTATGATTGGGGGCTTTGGGAACTGA
CTTATCCCACTAATAATTGGTGCACCAGACATGGCATTCCCACGAATAAACAATATGAGT
TTCTGATTACTCCCGCCCTCCTTTCTACTACTGCTTTCCTCATCTGGGGTAGAAGCTGGG
GTAGGAACAGGATGAACTGTTTATCCCCCCCTCGCCGGAAACCTAGCACATGCAGGAGCT
TCCGTAGATCTAGCTATTTTTTCCCTCCACCTTGCCGGGGTGTCATCCATTCTGGGAGCC
ATTAACTTTATTACAACTATTATTAACATAAAACCCCCAGCCATCTCACAATATCAA
>Pseudopimelodus atricaudus H8
GCTTTCGTAATAATCTTCTTTATAGTAATACCCATTATGATTGGGGGCTTTGGGAACTGA
CTTATCCCACTAATAATTGGTGCACCAGACATGGCATTCCCACGAATAAACAATATGAGT
TTCTGATTACTCCCGCCCTCCTTTCTACTACTGCTTTCCTCATCTGGGGTAGAAGCTGGG
GTAGGAACAGGATGAACTGTTTATCCCCCCCTCGCCGGAAACCTAGCACATGCAGGAGCT
TCCGTAGATCTAGCTATTTTTTCCCTCCACCTTGCCGGGGTGTCATCCATTCTGGGAGCC
ATTAACTTTATTACAACTATTATTAACATAAAACCCCCAGCCATCTCACAATATCAA
>Pseudopimelodus atricaudus H8
GCTTTCGTAATAATCTTCTTTATAGTAATACCCATTATGATTGGGGGCTTTGGGAACTGA
CTTATCCCACTAATAATTGGTGCACCAGACATGGCATTCCCACGAATAAACAATATGAGT
TTCTGATTACTCCCGCCCTCCTTTCTACTACTGCTTTCCTCATCTGGGGTAGAAGCTGGG
GTAGGAACAGGATGAACTGTTTATCCCCCCCTCGCCGGAAACCTAGCACATGCAGGAGCT
TCCGTAGATCTAGCTATTTTTTCCCTCCACCTTGCCGGGGTGTCATCCATTCTGGGAGCC
ATTAACTTTATTACAACTATTATTAACATAAAACCCCCAGCCATCTCACAATATCAA
>Pseudopimelodus atricaudus H8
GCTTTCGTAATAATCTTCTTTATAGTAATACCCATTATGATTGGGGGCTTTGGGAACTGA
CTTATCCCACTAATAATTGGTGCACCAGACATGGCATTCCCACGAATAAACAATATGAGT
TTCTGATTACTCCCGCCCTCCTTTCTACTACTGCTTTCCTCATCTGGGGTAGAAGCTGGG
GTAGGAACAGGATGAACTGTTTATCCCCCCCTCGCCGGAAACCTAGCACATGCAGGAGCT
TCCGTAGATCTAGCTATTTTTTCCCTCCACCTTGCCGGGGTGTCATCCATTCTGGGAGCC
ATTAACTTTATTACAACTATTATTAACATAAAACCCCCAGCCATCTCACAATATCAA
>Pseudopimelodus atricaudus H8
GCTTTCGTAATAATCTTCTTTATAGTAATACCCATTATGATTGGGGGCTTTGGGAACTGA
CTTATCCCACTAATAATTGGTGCACCAGACATGGCATTCCCACGAATAAACAATATGAGT
TTCTGATTACTCCCGCCCTCCTTTCTACTACTGCTTTCCTCATCTGGGGTAGAAGCTGGG
GTAGGAACAGGATGAACTGTTTATCCCCCCCTCGCCGGAAACCTAGCACATGCAGGAGCT
TCCGTAGATCTAGCTATTTTTTCCCTCCACCTTGCCGGGGTGTCATCCATTCTGGGAGCC
ATTAACTTTATTACAACTATTATTAACATAAAACCCCCAGCCATCTCACAATATCAA
>Pseudopimelodus atricaudus H21
GCTTTCGTAATAATCTTCTTTATAGTAATACCCATTATGATTGGGGGCTTTGGGAACTGA
CTTATCCCACTAATAATTGGTGCACCAGACATGGCATTCCCACGAATAAACAATATGAGT
TTCTGATTACTCCCGCCCTCCTTTCTACTACTGCTTTCCTCATCTGGGGTAGAAGCTGGG
GTAGGAACAGGATGAACTGTTTATCCCCCCCTCGCCGGAAACCTAGCACATGCAGGAGCT
TCCGTAGATCTAGCTATTTTTTCCCTCCACCTTGCCGGGGTGTCATCCATCCTGGGAGCC
ATTAACTTTATTACAACTATTATTAACATAAAACCCCCAGCCATCTCACAATATCAA
>Cruciglanis sp. AOL81
GCTTTCGTAATAATTTTCTTTATAGTAATACCCATTATGATCGGGGGCTTCGGAAACTGA
CTTATCCCACTAATAATCGGTGCACCAGACATGGCATTCCCACGAATAAACAATATAAGT
TTCTGATTACTTCCCCCCTCCTTTTTACTACTACTCGCCTCATCTGGGGTAGAAGCAGGA
GTGGGAACAGGATGAACTGTTTACCCCCCCCTTGCCGGAAACCTAGCACATGCAGGAGCT
TCTGTAGATCTAGCTATTTTCTCTCTCCACCTCGCCGGGGTGTCCTCCATTCTGGGGGCT
ATTAACTTTATTACAACCATTATTAATATAAAACCCCCAGCCGTCTCACAATACCAG
>Cruciglanis pacifici AOL094
GCTTTCGTAATAATTTTCTTTATAGTAATACCCATTATGATCGGGGGCTTCGGAAACTGA
CTTATCCCACTAATAATCGGTGCACCAGACATGGCATTCCCACGAATAAACAATATAAGT
TTCTGATTACTTCCCCCCTCCTTTTTACTACTACTCGCCTCATCTGGGGTAGAAGCAGGA
GTGGGAACAGGATGAACTGTTTACCCCCCCCTTGCCGGAAACCTAGCACATGCAGGAGCT
TCTGTAGATCTAGCTATTTTCTCTCTCCACCTCGCCGGGGTGTCCTCCATTCTGGGGGCT
ATTAACTTTATTACAACCATTATTAATATAAAACCCCCAGCCGTCTCACAATACCAG
>Pseudopimelodus bufonius H27
GCTTTCGTAATAATTTTCTTTATAGTAATACCCATTATGATCGGGGGCTTTGGGAACTGA
CTTATCCCACTAATAATCGGTGCACCAGATATAGCATTCCCGCGAATAAACAATATGAGC
TTCTGATTACTTCCACCCTCCTTTCTACTTCTACTTGCCTCATCTGGAGTAGAAGCTGGG
GTGGGAACAGGATGAACTGTTTACCCACCCCTCGCCGGAAACCTAGCACATGCAGGGGCT
TCTGTAGATTTAGCTATTTTCTCCCTCCACCTTGCCGGGGTGTCCTCAATTCTGGGGGCC
ATTAACTTTATTACAACTATTATTAATATAAAACCTCCAGCCATCTCGCAATATCAA
>Microglanis sp. AOL095
GCTTTCGTAATAATTTTCTTTATAGTAATACCCATTATGATCGGAGGCTTCGGAAACTGA
CTTATCCCACTAATAATCGGCGCACCAGACATGGCATTCCCACGAATAAACAATATAAGT
TTCTGATTACTTCCCCCCTCCTTTTTACTACTACTCGCCTCATCTGGGGTGGAAGCAGGA
GTGGGAACAGGATGAACTGTTTACCCGCCACTTGCCGGAAACCTAGCACATGCAGGAGCT
TCTGTAGATCTAGCCATTTTCTCTCTCCACCTCGCCGGGGTGTCCTCAATTCTGGGGGCT
ATTAACTTTATTACAACCATTATTAATATAAAACCCCCAGCCGTCTCACAATACCAG
>Rhyachoglais annulatus AOL097
GCTTTCGTAATAATTTTCTTTATAGTAATGCCCATTATGATTGGAGGCTTCGGGAACTGA
CTCATTCCATTAATAATTGGCGCACCAGATATAGCATTCCCGCGAATGAATAATATGAGT
TTTTGATTACTTCCACCTTCCTTCCTACTACTACTTGCCTCATCCGGAGTAGAAGCAGGA
GTGGGAACAGGATGAACTGTTTATCCACCCCTCGCCGGAAACCTAGCACATGCGGGAGCT
TCTGTAGACTTAGCTATTTTTTCCCTCCACCTCGCCGGAGTATCCTCCATTCTAGGGGCC
ATTAACTTTATTACAACCATTATTAACATAAAACCCCCAGCCATTTCACAATATCAA
>Rhyachoglais annulatus AOL098
GCTTTCGTAATAATTTTCTTTATAGTAATGCCCATTATGATTGGAGGCTTCGGGAACTGA
CTCATTCCATTAATAATTGGCGCACCAGATATAGCATTCCCGCGAATGAATAATATGAGT
TTTTGATTACTTCCACCTTCCTTCCTACTACTACTTGCCTCATCCGGAGTAGAAGCAGGA
GTGGGAACAGGATGAACTGTTTATCCACCCCTCGCCGGAAACCTAGCACATGCGGGAGCT
TCTGTAGATTTAGCTATTTTTTCCCTCCACCTCGCCGGAGTATCCTCCATTCTAGGGGCC
ATTAACTTTATTACAACCATTATTAACATAAAACCCCCAGCCATTTCACAATATCAA
>Cephalosilurus apurensis EU179818
GCCTTTGTAATAATTTTCTTTATAGTAATGCCTATTATGATTGGAGGCTTCGGAAACTGA
CTTGTTCCACTAATAATTGGTGCACCAGACATAGCATTCCCACGAATAAACAATATGAGC
TTCTGATTACTTCCTCCCTCCTTCTTATTATTACTTGCCTCTTCAGGAGTCGAAGCAGGA
GTAGGAACAGGATGAACTGTTTACCCGCCCCTTGCCGGGAACTTAGCACACGCAGGAGCT
TCCGTGGACTTAGCTATTTTTTCTCTCCACCTTGCCGGAGTCTCCTCCATTCTGGGGGCC
ATTAATTTTATCACAACCATCATCAACATAAAACCCCCAGCAATCTCACAGTACCAA
>Lophiosilurus alexandri HM405152
GCCTTTGTAATAATTTTCTTTATAGTAATACCTATTATGATTGGAGGCTTCGGAAACTGA
CTTGTTCCACTAATAATTGGTGCACCAGACATAGCATTCCCACGAATAAACAATATAAGC
TTCTGATTACTCCCACCTTCCTTCCTACTATTACTTGCCTCCTCAGGAGTCGAAGCGGGG
GTAGGAACGGGGTGGACTGTTTATCCACCCCTTGCCGGAAACCTAGCACATGCAGGGGCT
TCTGTGGATTTAGCTATTTTCTCCCTCCACCTTGCCGGAGTTTCCTCCATTCTAGGGGCC
ATTAATTTTATTACGACCATCATTAATATGAAACCCCCAGCCATCTCACAATATCAA
>Pseudopimelodus mangurus EU179816 
GCTTTCGTAATAATTTTCTTTATAGTAATACCCATTATGATTGGGGGCTTTGGGAACTGA
CTTATCCCACTAATAATTGGTGCACCAGATATAGCATTCCCGCGAATAAACAATATGAGC
TTCTGATTACTTCCACCCTCCTTTCTACTCCTACTTGCCTCATCTGGGGGTGAAGCTGGG
GTAGGAACAGGATGAACTGTTTACCCGCCCCTCGCCGGAAACCTAGCACATGCAGGGGCT
TCTGTAGATTTAGCTATTTTCTCCCTCCACCTCGCCGGGGTATCCTCAATTCTGGGGGCT
ATTAACTTTATTACAACTATTATTAATATAAAACCTCCAGCCATCTCGCAATATCAA
>Pseudopimelodus charus EU179815 
GCTTTCGTAATAATTTTCTTTATAGTAATACCCATTATGATTGGGGGCTTTGGGAACTGA
CTTATCCCACTGATAATTGGTGCACCAGATATAGCATTCCCGCGAATAAACAATATAAGC
TTCTGATTACTCCCACCCTCCTTTCTACTTCTACTTGCCTCATCTGGGGTAGAAGCTGGG
GTAGGAACAGGATGAACTGTTTACCCACCCCTCGCCGGGCACCTAGCACATGCAGGGGCT
TCTGTAGATTTAGATATTTTCTCCCTCCACCTCGCCGGGGTATCCTCAATTCTGGGGGCC
ATTAACTTTATTACAACTATTATTAACATAAAACCTCCAGCCATCTCGCAATATCAA
>Rhyachoglanis pulcher EU179812
GCCTTCGTAATAATTTTCTTTATAGTAATACCCATTATGATTGGAGGCTTTGGAAACTGA
CTCATTCCATTAATAATTGGCGCACCAGATATAGCATTCCCGCGAATGAATAATATAAGC
TTCTGATTACTTCCCCCTTCCTTCCTACTAATACTTGCCTCATCTGGAGTTGAAGCAGGA
GTAGGAACAGGATGAACTGTTTACCCACCCCTCGCCGGAAACCTGGCACATGCAGGAGCT
TCTGTAGATTTAGCTATTTTTTCCCTCCACCTCGCCGGAGTATCCTCCATTCTGGGGGCC
ATTAACTTTATTACAACTATTATTAACATAAAACCCCCAGCCATCTCACAATATCAG
>Batrochoglanis raninus EU179809
GCCTTCGTAATAATTTTCTTTATAGTAATACCCATTATAATTGGGGGCTTTGGAAACTGA
CTTATTCCACTAATAATTGGGGCCCCAGACATAGCATTTCCGCGAATAAATAATATAAGC
TTCTGATTATTTCCCCCTTCCTTCCTACTACTACTTGCCTCATCGGGCGTTGAAGCAGGG
GTTGGGACAGGATGAACCGTTTATCCCCCACTTGCTGGAAATCTAGCACATGCAGGGGCC
TCCGTAGACCTGGCCATTTTCTCCCTCCATCTTGCAGGGGTATCCTCTATTCTAGGGGCC
ATTAACTTTATTACAACTATTATTAACATAAAACCCCCAGCCATTTCACAATATCAA
>Pimelodus yuma
GCCTTCGTAATAATTTTCTTCATGGTAATACCAATCATGATTGGGGGATTTGGAAATTGA
TTAGTCCCACTAATAATTGGAGCACCAGACATGGCATTCCCACGAATAAATAATATAAGT
TTCTGACTTCTCCCACCATCATTCCTTCTCCTGCTTGCCTCCTCAGGAGTTGAAGCCGGA
GCAGGAACAGGATGAACTGTATACCCCCCTCTCGCCGGAAACCTTGCACATGCAGGGGCT
TCTGTAGACCTAACTATTTTCTCCCTTCATCTAGCAGGGGTATCATCCATTCTAGGAGCC
ATTAACTTCATCACAACAATTATTAACATGAAGCCCCCAGCAATTTCACAATACCAA
>Pseudoplatystoma magdaleniatum
GCCTTTGTAATAATTTTCTTTATAGTAATACCCATTATGATCGGGGGATTTGGAAACTGG
TTAGTCCCACTAATGATTGGGGCACCAGATATGGCATTCCCACGAATAAATAACATAAGC
TTCTGACTACTCCCCCCATCCTTCTTACTCCTACTTGCCTCATCTGGAGTAGAGGCAGGA
GCAGGTACAGGCTGAACCGTGTACCCCCCTCTTGCAGGGAATCTGGCACACGCCGGAGCT
TCTGTAGATTTAACTATTTTCTCCCTGCATCTGGCTGGGGTATCATCCATTCTAGGGGCC
ATTAACTTTATTACAACCATCATTAACATGAAACCCCCGTCTATTTCACAATATCAA
